# Supplementary material for: Altered Circulating Follicular T Helper Cell Subsets and Follicular T Regulatory Cells Are Indicators of a Derailed B Cell Response in Lupus, Which Could Be Modified by Targeting IL-21R
Source: Int J Mol Sci. 2022 Oct 13;23(20):12209. doi: 10.3390/ijms232012209 (PMC9602506; doi:10.3390/ijms232012209)
Supplement: Supplementary file 1 [file ijms-23-12209-s001.zip]

Archive with 1 entries (1 files):
- ijms-1906263-supplementary.pdf
